# Supplementary material for: Targeted Fluoxetine Delivery Using Folic Acid-Modified PLGA Nanoparticles for Selective Uptake by Glioblastoma Cells
Source: Pharmaceutics. 2025 Aug 27;17(9):1116. doi: 10.3390/pharmaceutics17091116 (PMC12473577; doi:10.3390/pharmaceutics17091116)
Supplement: Supplementary file 1 [file pharmaceutics-17-01116-s001.zip]

Archive with 1 entries (1 files):
- pharmaceutics-3829310-supplementary.pdf
